# Supplementary material for: Deep Eutectic Solvent-Assisted Ultrasonic Extraction of Anthocyanins from Blueberry Pomace: Optimization, Mechanistic Insights and In Vitro Antioxidant Activity
Source: Molecules. 2026 Jul 3;31(13):2356. doi: 10.3390/molecules31132356 (PMC13362895; doi:10.3390/molecules31132356)
Supplement: Supplementary file 1 [file molecules-31-02356-s001.zip]

Archive with 1 entries (1 files):
- molecules-4383973-supplementary.pdf
